# Supplementary material for: Acculturation, Adaptation, and Health among Croatian Migrants in Austria and Ireland: A Cross-Sectional Study
Source: Int J Environ Res Public Health. 2022 Dec 16;19(24):16960. doi: 10.3390/ijerph192416960 (PMC9779160; doi:10.3390/ijerph192416960)
Supplement: Supplementary file 1 [file ijerph-19-16960-s001.zip]

Archive with 2 entries (2 files):
- Supplementary file 1_Data set Croats in Austria and Ireland.xlsx
- __MACOSX/._Supplementary file 1_Data set Croats in Austria and Ireland.xlsx
