# Supplementary material for: Acculturation, Adaptation, and Health among Croatian Migrants in Austria and Ireland: A Cross-Sectional Study
Source: Int J Environ Res Public Health. 2022 Dec 16;19(24):16960. doi: 10.3390/ijerph192416960 (PMC9779160; doi:10.3390/ijerph192416960)
Supplement: Supplementary file 1 [file ijerph-19-16960-s001.zip › Supplementary file 1_Data set Croats in Austria and Ireland.xlsx]

## Sheet: Data set_Croats in Austria and 
Supplementary file 1: DATA SET CROATS IN AUSTRIA AND IRELAND
ID	Country	Sex	Age	Age_categories	Education	Marital_status	Occupation	Net_income	WHO1	WHO2	WHO3	WHO4	WHO5	WHO6	WHO7	WHO8	WHO9	WHO10	WHO11	WHO12	WHO13	WHO14	WHO15	WHO16	WHO17	WHO18	WHO19	WHO20	WHO21	WHO22	WHO23	WHO24	WHO25	WHO26	SLIQ1	SLIQ2	SLIQ3	SLIQ4	SLIQ5	SLIQ6	SLIQ7	SLIQ8	SLIQ9	SLIQ10	SLIQ11	SLIQ12	SLIQ13	Disease1	Disease2
9	1	1	36	2	5	2	5	2	3	4	5	5	4	4	4	4	4	4	4	2	3	2	5	3	4	3	3	3	3	3	4	3	4	4	0	5	2	0	0	0	0	0	0	0	2		1	0	0
190	1	1	37	2	6	2	6	3	5	5	5	5	4	4	5	5	5	5	5	5	5	4	5	5	5	4	4	4	4	4	5	5	4	3	3	5	3	0	1	0	2	3	0	0	2		2	0	1
262	1	2	33	2	3	2	6	2	4	4	3	5	5	5	4	4	4	5	5	5	4	1	4	4	5	4	4	4	4	5	4	3	4	4	1	2	0	0	1	2	2	3	0	0	2		1	0	0
263	1	1	32	2	6	2	1	2	5	4	5	5	5	5	4	5	4	4	4	4	5	2	5	4	5	5	5	5	5	3	4	4	4	4	1	2	1	0	1	2	3	1	1	0	2		2	0	0
239	1	1	36	2	3	2	10	1	3	3	4	3	2	4	3	4	1	3	4	3	2	2	4	5	3	3	3	2	1	4	3	4	5	4	0	3	0	0	1	2	0	0	0	0	1		1	0	0
267	1	2	53	3	3	2	1	2	3	3	5	5	4	5	1	4	3	4	5	4	3	1	4	5	3	4	5	4	5	5	2	3	5	5	1	4	2	0	0	0	2	5	0	0	1		2	0	0
185	1	1	37	2	6	2	6	2	4	4	3	2	5	5	4	4	3	4	4	4	5	4	5	4	4	4	5	4	5	4	4	4	5	3	2	4	1	0	0	2	1	1	1	0	0	3	1	0	0
261	1	2	36	2	4	1	1	2	5	5	5	5	4	4	5	5	4	5	5	5	5	3	4	4	5	5	4	4	4	4	3	4	5	4	1	2	2	0	0	0	0	2	0	0	0	15	2	0	0
291	1	2	44	3	3	2	5	2	4	4	4	5	4	4	3	4	5	4	4	3	4	2	5	4	4	4	4	5	4	5	4	5	3	4	3	4	2	0	1	2	3	0	0	0	0	30	1	0	0
51	1	1	20	1	3	1	9	1	5	5	5	5	5	5	4	5	5	5	5	4	4	5	5	3	4	4	4	4	2	4	4	4	4	4	3	5	1	0	1	2	0	1	0	0	0	6	1	0	0
256	1	1	32	2	6	2	5	2	4	4	4	5	4	4	4	4	4	4	4	4	4	4	5	4	4	4	4	4	4	4	4	4	4	4	3	0	0	0	1	0	33	3	3	0	0	5	1	0	0
145	1	1	25	1	6	1	5	2	3	5	5	5	4	3	3	4	3	5	5	3	3	5	4	3	3	3	3	4	3	4	4	2	3	2	4	4	4	0	1	2	2	2	0	0	1		1	0	0
211	1	1	28	1	6	2	5	2	4	4	5	5	3	4	4	4	3	4	4	4	4	4	5	4	4	4	3	4	4	4	4	4	5	4	2	5	3	0	0	0	1	0	0	0	0	8	2	0	0
255	1	1	23	1	5	1	1	1	3	4	2	3	3	5	3	3	3	3	5	5	5	1	1	3	3	5	5	3	3	3	1	3	5	3	4	4	4	0	1	2	2	2	1	0	0	5	1	0	0
186	1	1	35	2	5	2	6	4	4	4	5	3	5	5	5	5	4	4	3	3	5	3	4	4	3	5	5	5	5	5	5	5	5	4	3	5	0	0	1	2	1	0	1	0	0	20	2	0	0
60	1	1	44	3	3	2	8	2	4	3	3	2	4	5	4	4	3	4	4	4	4	5	4	2	4	4	5	3	5	5	5	4	5	3	5	3	3	0	1	2	2	0	0	0	0	13	0	0	1
25	1	1	31	1	5	2	1	3	4	4	4	5	4	5	3	4	3	3	4	4	4	2	5	2	4	4	4	4	5	5	4	5	5	5	1	3	1	0	1	2	0	0	0	0	2		1	0	1
33	1	1	38	2	5	2	2	3	4	4	5	4	4	5	4	4	3	4	3	3	4	3	4	4	4	5	4	5	5	5	3	4	4	3	0	3	1	0	1	2	0	0	0	0	2		1	0	1
50	1	2	30	1	6	2	1	2	5	4	5	5	2	3	3	4	4	3	4	4	4	4	4	4	4	3	4	4	4	4	5	4	4	3	2	1	3	0	1	2	1	0	0	0	2		0	0	0
94	1	2	31	1	6	1	1	3	4	5	5	5	3	3	4	4	4	4	5	5	4	5	5	4	4	4	4	3	2	4	4	4	4	4	2	4	2	0	1	2	6	5	2	0	2		1	0	0
292	1	1	22	1	3	2	5	1	4	3	5	5	3	4	3	4	3	3	4	3	4	3	5	3	4	4	3	4	4	3	4	5	5	4	1	2	2	0	1	0	1	0	0	0	1		1	0	0
277	1	2	32	2	6	1	1	3	4	3	3	1	3	4	3	4	4	4	4	4	4	4	5	4	4	4	4	4	3	4	4	5	4	4	4	5	4	0	1	2	1	1	1	0	1		1	0	0
154	1	1	36	2	6	1	1	3	5	5	5	5	4	5	4	5	5	5	5	5	5	4	5	4	5	5	5	5	3	5	5	5	5	3	0	4	1	0	1	2	1	0	0	0	2		1	0	0
254	1	2	32	2	5	2	1	3	4	4	5	4	4	4	3	4	2	3	3	5	5	4	5	2	3	4	4	5	5	5	3	5	5	2	0	2	1	0	1	0	1	11	0	0	0	8	1	0	0
285	1	2	33	2	5	2	1	3	4	5	5	5	4	4	4	4	4	3	4	4	4	4	3	3	4	4	4	5	5	5	4	5	5	5	2	4	0	0	1	0	0	0.5	0	0	0	8	2	0	0
286	1	1	33	2	5	2	1	3	4	4	5	5	3	4	3	4	4	3	4	4	4	4	3	2	4	4	4	5	5	5	4	5	5	4	2	4	0	0	1	0	0.25	0	0	0	2		1	0	1
19	1	1	20	1	3	1	5	4	4	4	5	5	4	3	4	3	2	3	3	2	4	4	5	3	4	4	4	2	3	2	4	4	4	3	2	1	0	0	1	2	1	1	1	0	2		1	0	0
184	1	1	51	3	3	2	2	2	4	4	5	5	4	4	4	5	3	5	5	4	4	4	5	4	5	5	5	5	5	5	4	4	5	5	0	4	4	0	1	0	0	0	0	0	0	15	0	0	1
8	1	1	22	1	5	2	5	2	3	2	4	5	2	1	2	2	3	1	1	2	4	3	4	3	2	3	2	3	4	2	4	3	4	2	3	2	2	0	1	2	1	0	0	0	2		1	0	0
113	1	1	21	1	4	1	3	2	4	3	3	4	3	3	3	2	2	3	2	3	4	4	4	4	4	4	3	4	4	4	3	3	3	3	2	3	2	0	0	2	0	0	0	0	1		1	0	0
61	1	2	21	1	3	1	9	2	4	4	5	4	3	4	4	5	4	4	4	4	4	4	4	4	4	4	5	5	3	3	4	3	5	4	1	2	2	0	1	0	0	0	0	0	2		1	0	0
105	1	1	20	1	3	1	9	1	4	5	5	5	5	5	4	4	4	4	5	5	5	4	5	4	4	4	5	5	3	5	4	3	4	4	2	3	5	0	1	2	0	0	0	0	2		2	0	0
163	1	2	26	1	6	3	1	2	5	5	5	5	5	5	4	5	5	4	4	4	4	5	5	4	5	5	5	5	5	4	5	5	5	3	1	3	2	0	1	2	0	0	0	0	2		1	0	0
15	1	1	49	3	6	2	2	2	2	2	2	2	2	4	3	4	3	2	4	1	1	2	5	3	3	2	3	4	2	4	4	3	4	2	2	2	1	0	1	0	1	1	0	0	2		0	0	1
159	1	1	50	3	3	2	1	1	5	3	3	3	3	4	3	3	3	3	4	3	3	2	4	2	3	3	4	4	4	4	3	4	4	4	3	5	5	0	1	2	1	1	0	0	1		1	0	1
181	1	2	29	1	6	1	1	3	4	4	5	4	4	4	4	3	3	3	4	5	5	4	4	3	4	4	4	4	3	5	5	5	5	4	2	3	0	0	0	0	0	0	0	0	2		1	0	0
74	1	1	28	1	3	2	1	3	5	4	5	4	5	5	4	4	3	3	4	5	4	4	4	4	4	4	5	4	5	5	5	5	4	4	3	3	3	0	1	0	4	0	0	0	0	6	2	0	0
109	1	1	48	3	3	2	1	1	4	4	4	3	3	5	4	4	4	4	4	4	4	4	4	2	4	4	4	5	4	4	4	4	4	4	3	5	4	0	1	2	0	0	0	0	1		1	0	1
147	1	1	29	1	3	1	2	1	3	2	2	3	3	2	2	3	3	3	1	2	3	2	4	2	2	4	2	2	2	4	4	3	3	2	2	3	2	0	1	2	1	0	0	0	1		0	0	1
57	1	2	27	1	3	1	2	1	4	3	4	5	1	1	2	3	4	3	3	3	4	4	4	2	4	4	2	3	4	5	5	5	4	1	3	0	1	0	0	0	0	20	10	0	0	20	0	0	0
210	1	1	35	2	3	2	2	2	3	2	3	5	4	4	4	2	3	3	3	4	3	4	5	4	3	3	4	5	5	5	4	4	4	4	2	2	1	0	0	0	5	5	5	0	0	10	1	0	0
122	1	1	21	1	3	1	9	1	3	4	5	5	3	3	3	3	3	3	2	3	3	2	3	3	2	3	3	4	1	4	2	3	4	2	0	1	0	0	0	0	2	0	0	0	2		1	0	0
27	1	1	27	1	5	2	6	3	4	3	3	2	3	3	3	3	2	2	2	2	4	2	5	1	1	2	3	3	3	4	3	4	3	3	2	2	1	0	1	0	1	1	0	0	2		1	0	0
42	1	1	22	1	5	1	9	1	3	3	5	5	3	4	4	4	2	4	5	4	4	2	4	3	4	4	4	3	3	5	4	3	3	3	0	0	2	0	0	0	2	1	0	0	0	13	1	0	0
62	1	1	32	2	5	2	2	3	3	4	5	4	3	4	3	4	3	3	4	4	4	2	4	4	3	4	3	3	3	4	4	4	4	4	1	2	1	0	0	0	1	0	0	0	2		1	0	0
73	1	1	25	1	3	1	1	2	4	4	2	3	2	5	3	5	5	4	4	5	5	3	5	2	4	5	5	4	1	4	5	5	5	4	3	5	3	0	1	2	2	0	1	0	0	15	0	0	1
293	1	1	31	1	3	2	2	3	4	3	4	3	3	4	4	4	2	3	3	3	4	1	1	2	3	3	3	3	4	4	5	4	5	4	1	2	2	0	1	0	0	0	0	0	1		1	0	1
49	1	1	21	1	3	1	9	1	4	4	4	4	3	3	4	4	4	3	3	3	4	4	5	4	4	3	3	3	2	1	2	2	4	2	0	3	3	0	1	2	0	2	0	0	0	15	1	0	0
91	1	1	30	1	5	2	2	3	5	4	5	5	4	4	4	4	4	4	3	4	5	4	5	4	4	4	4	3	4	3	4	5	5	4	2	3	1	0	1	2	2	2	0	0	0	6	1	0	0
151	1	2	32	2	6	1	5	2	4	4	5	4	3	3	3	3	3	3	5	4	3	4	4	2	3	3	4	4	3	4	3	3	3	3	1	2	1	0	1	2	0	2	0	0	0	3	1	0	1
87	1	2	20	1	3	1	1	2	3	5	5	5	4	5	5	5	4	3	3	4	4	4	4	5	5	5	4	4	3	4	3	4	4	5	2	4	2	0	1	2	2	3	2	0	0	20	0	0	0
93	1	1	26	1	5	1	2	2	4	4	5	5	3	3	3	3	4	3	4	4	4	4	5	3	4	4	4	4	4	4	4	4	4	4	2	2	2	0	0	2	5	3	2	0	0	15	0	0	0
140	1	1	24	1	5	1	9	1	5	5	4	5	4	4	4	4	4	5	5	5	5	3	4	5	5	5	5	4	5	4	5	5	5	5	2	5	2	0	1	2	0	0	0	0	2		1	0	0
156	1	1	29	1	3	1	1	2	4	4	5	5	4	5	4	5	5	5	5	5	5	5	5	3	5	5	5	5	5	5	5	5	5	5	3	2	4	0	1	2	1	1	0	0	2		1	0	0
191	1	1	30	1	5	2	2	3	4	4	5	5	4	4	3	3	3	3	4	4	4	4	4	4	4	4	4	4	4	4	3	5	5	4	3	3	1	0	1	2	2	2	0	0	0	6	1	0	0
183	1	2	27	1	6	1	1	2	5	5	4	3	4	5	4	5	5	4	5	5	4	5	5	2	2	3	3	5	3	5	5	5	5	4	2	4	3	0	0	2	3	4	0.5	0	2		2	0	0
20	1	2	44	3	6	1	1	3	4	4	3	3	4	4	4	4	4	4	4	5	5	5	5	4	4	4	4	4	4	3	4	5	4	2	3	5	4	0	1	2	0	0	0	0	2		0	0	1
218	1	1	47	3	3	4	2	1	4	5	5	5	4	5	4	5	3	4	4	4	4	3	5	4	5	5	4	4	1	4	2	5	5	4	3	2	2	0	1	0	2	2	3	0	0	20	2	0	0
76	1	1	29	1	6	2	6	3	4	3	3	3	4	5	3	3	4	3	2	5	3	3	4	1	3	5	3	3	3	4	4	4	4	4	3	4	3	0	1	0	0	0	0	0	1		0	0	0
236	1	2	28	1	4	2	1	2	4	4	5	4	2	3	4	5	4	4	4	4	3	3	3	4	4	4	4	4	4	4	3	4	3	4	1	2	0	0	1	2	0	0	0	0	2		1	0	0
288	1	1	28	1	5	1	5	1	3	3	3	5	3	3	3	4	4	3	3	2	2	4	4	5	3	3	4	3	5	3	3	5	4	3	2	1	1	0	1	0	0	0	0	0	0	10	0	0	0
59	1	1	28	1	6	1	1	1	4	5	5	4	5	5	4	3	4	4	4	4	4	4	5	4	4	4	4	4	4	4	5	3	4	4	0	5	4	0	1	2	0	0	0	0	2		1	0	0
144	1	1	23	1	3	1	9	1	3	4	4	4	2	4	3	4	4	4	4	2	4	3	5	4	4	3	2	4	2	2	3	5	4	2	0	1	0	0	1	2	1	1	1	0	1		0	0	1
158	1	2	29	1	6	1	1	3	4	4	5	4	4	4	3	5	4	3	4	4	4	5	5	2	3	3	3	4	3	5	4	4	4	4	2	3	2	0	1	2	1	3	2	0	0	2	1	0	0
53	1	1	29	1	6	2	6	3	4	3	3	4	4	5	4	4	4	3	2	5	5	4	3	3	3	4	4	4	5	4	4	5	5	3	1	5	4	0	0	0	1	1	0	0	2		1	0	1
112	1	1	22	1	3	3	2	3	4	4	4	5	3	3	3	4	3	3	1	3	4	4	5	3	4	3	2	4	4	4	3	4	4	2	1	1	2	0	0	2	1	0	1	0	0	4	1	0	0
29	1	1	21	1	3	1	2	2	4	3	5	5	4	3	4	5	2	5	3	3	4	4	5	3	3	4	3	4	1	1	3	3	4	4	1	1	2	0	0	0	5	1	0	0	0	10	1	0	0
80	1	1	24	1	3	1	9	1	4	2	5	5	3	4	3	4	4	4	2	3	4	3	5	4	4	4	4	5	4	4	4	4	4	4	1	4	3	0	1	2	2	0	0	0	2		1	0	0
164	1	2	23	1	3	1	9	1	3	2	5	4	3	3	2	4	3	2	5	3	3	3	2	3	5	2	3	3	4	5	4	3	3	2	1	2	0	0	1	0	3	4	1	0	0	10	0	0	0
63	1	2	42	2	3	2	1	2	3	3	5	5	3	3	4	4	2	3	5	3	3	2	5	4	4	4	5	5	5	3	3	4	5	4	2	2	3	0	0	0	0	0	0	0	0	20	2	0	0
101	1	2	33	2	3	2	1	3	4	4	5	5	4	3	3	3	3	4	5	3	3	3	4	4	3	5	4	5	4	4	3	4	4	4	2	4	0	0	1	2	0	0	0	0	0	24	1	0	0
138	1	2	32	2	6	1	1	2	4	4	4	4	2	4	3	4	2	3	3	4	5	2	4	4	4	4	4	2	2	3	5	4	3	3	1	2	1	0	1	2	0	0	0	0	2		0	0	0
290	1	2	32	2	5	3	1	3	4	3	3	5	4	4	4	4	4	4	4	3	4	4	4	2	4	4	4	4	5	5	3	4	3	3	2	4	1	0	0	0	0	0	0	0	0	8	2	0	1
157	1	2	27	1	6	1	1	3	4	5	5	5	4	5	4	5	4	4	4	4	4	4	4	5	4	5	4	4	4	4	4	3	5	4	2	3	2	0	1	2	3	5	7	0	2		1	0	0
245	1	2	23	1	3	1	1	4	4	4	5	4	4	5	4	4	3	4	5	5	5	3	5	4	4	5	4	4	4	4	4	2	5	3	0	1	2	0	1	2	6	12	1	0	0	10	1	0	0
82	1	2	28	1	6	1	1	2	4	4	5	2	4	4	4	4	3	4	3	4	4	4	5	4	4	4	4	4	2	3	4	5	4	2	2	3	3	0	1	2	0	0	0	0	2		2	0	0
193	1	2	33	2	6	1	1	2	4	1	5	5	2	3	4	4	2	3	2	4	4	1	2	3	4	5	3	4	2	4	4	5	4	3	2	0	0	0	1	0	0	3	0	0	0	12	0	0	0
251	1	1	34	2	3	2	6	3	5	5	4	3	5	5	5	5	3	3	4	4	3	3	4	4	4	4	5	5	5	4	3	4	5	4	1	4	4	0	0	2	2	0	0	0	2		2	0	0
160	1	2	53	3	3	2	1	3	4	4	4	4	4	5	4	4	4	4	4	4	4	4	5	4	4	4	5	5	4	4	5	4	5	5	2	4	2	0	1	2	2	3	0	0	1		2	0	1
100	1	1	25	1	3	2	2	3	5	5	3	5	4	4	4	3	4	4	1	4	5	4	5	5	4	4	4	4	4	4	5	4	4	3	1	5	2	0	1	0	1	0	0	0	2		1	0	1
242	1	1	36	2	3	2	5	2	4	4	4	5	3	3	4	4	2	4	5	5	3	3	5	4	4	5	5	5	3	4	3	5	5	4	2	1	5	0	1	2	0	6	0	0	2		1	0	1
243	1	1	37	2	6	3	6	3	4	5	5	5	4	5	4	5	4	4	5	5	3	5	4	4	4	4	4	5	5	4	4	5	5	4	5	5	5	0	1	2	24	0	0	0	2		0	0	0
284	1	2	38	2	4	4	1	2	4	4	5	5	4	5	5	4	3	4	5	4	4	5	5	4	4	4	5	5	5	4	4	5	5	4	2	2	2	0	1	2	0	0	0	0	1		2	0	0
77	1	2	24	1	4	1	1	2	5	5	5	5	4	5	4	4	4	4	5	5	4	3	5	4	5	5	5	5	5	4	5	5	5	5	2	2	1	0	1	2	0	8	0	0	0	10	1	0	0
275	1	2	55	3	5	2	1	2	4	4	5	5	3	4	4	5	4	4	5	4	5	4	5	4	5	5	5	5	3	5	5	5	5	4	1	4	2	0	0	0	14	0	7	0	2		2	0	0
162	1	1	33	2	3	2	2	3	4	4	4	5	3	5	4	4	3	3	3	3	4	4	4	4	4	4	4	4	5	3	4	5	5	4	2	2	1	0	1	0	1	1	0	0	1		1	0	1
270	1	1	51	3	6	2	1	3	5	5	5	4	5	5	4	5	4	5	4	5	4	3	5	5	5	5	5	5	4	5	5	5	5	5	4	4	2	0	1	2	0	3	2	0	0	1	1	0	0
268	1	2	32	2	6	2	1	4	5	4	5	4	5	5	3	5	4	4	3	5	3	3	4	4	3	5	5	3	4	3	5	5	4	4	4	4	2	0	1	2	1	0	0	0	1		0	0	0
273	1	2	36	2	3	2	1	2	4	3	4	3	4	5	4	5	3	3	5	5	5	2	5	3	3	4	4	5	4	3	4	4	5	3	4	4	0	0	1	2	0	2	3	0	0	25	1	0	1
171	1	2	35	2	3	2	1	3	5	5	5	5	5	5	5	5	5	5	4	5	4	4	5	4	5	5	5	5	5	5	5	5	5	5	0	2	1	0	1	2	0	10	0	0	1		2	0	0
257	1	1	33	2	5	2	2	3	4	4	3	5	3	3	3	3	3	3	3	3	3	3	4	4	4	4	4	5	4	3	5	5	5	4	2	5	0	0	1	2	0	0	0	0	2		0	0	0
269	1	2	46	3	6	4	1	3	4	3	5	4	4	3	3	3	4	3	3	4	4	4	5	3	4	4	3	3	2	4	4	5	5	4	1	1	2	0	1	0	1	2	0	0	1		0	0	0
272	1	2	49	3	3	4	1	3	4	4	4	2	4	4	4	3	4	4	2	4	4	4	4	4	4	5	4	4	5	5	5	5	5	5	2	2	0	0	0	0	20	35	5	0	1		2	0	0
7	1	1	30	1	3	3	1	2	5	4	4	5	4	5	4	4	3	3	3	4	5	3	4	4	4	5	4	4	4	4	5	5	5	4	2	4	4	0	1	2	2	3	1	0	2		2	0	0
172	1	2	21	1	3	2	1	4	5	4	5	5	5	5	4	4	4	4	4	5	5	5	5	3	4	5	5	5	5	2	3	5	5	5	3	1	2	0	1	2	0	0	10	0	2		2	0	0
173	1	2	29	1	5	2	1	3	4	4	4	4	4	5	4	4	4	3	5	5	4	3	4	2	4	3	4	5	4	3	5	4	5	3	2	5	0	0	0	2	0	0	0	0	2		1	0	1
177	1	2	29	1	3	1	1	3	3	3	5	5	2	3	3	3	4	3	3	4	3	1	3	2	2	2	2	2	3	2	1	3	2	4	3	3	2	0	1	2	5	6	0	0	0	3	2	0	0
169	1	1	35	2	4	2	1	4	4	4	5	5	4	4	4	4	3	3	2	3	5	4	4	3	4	4	4	5	4	3	3	4	4	5	1	4	1	0	1	0	0	0	0	0	1		2	0	0
202	1	2	32	2	7	2	1	3	5	5	5	4	3	5	4	3	3	3	5	4	3	3	5	5	4	4	5	4	4	4	5	4	4	5	1	4	2	0	0	0	0	1	0	0	2		1	0	0
226	1	2	35	2	4	2	1	2	5	5	5	5	3	5	2	5	4	3	4	4	3	1	3	4	5	5	4	4	2	1	5	4	5	5	2	3	4	0	1	0	0	1	0	0	0	10	0	0	0
240	1	1	32	2	3	2	2	2	3	5	5	5	3	3	4	3	1	4	3	2	1	2	5	4	4	4	3	4	4	4	3	2	1	2	1	2	0	0	1	0	3	0	0	0	1		2	0	0
244	1	2	34	2	4	1	1	2	4	5	5	5	4	5	4	5	4	5	5	4	5	4	5	4	5	5	5	5	4	5	4	5	5	5	1	3	2	0	1	2	5	0	0	0	2		2	0	0
252	1	1	32	2	3	2	2	3	4	3	2	3	3	5	2	3	3	4	4	3	3	4	4	2	4	4	4	5	4	5	2	3	3	4	3	5	0	0	1	2	0	0	0	0	0	15	1	0	1
253	1	1	39	2	3	2	2	2	3	3	3	4	2	2	3	3	3	3	4	2	3	1	2	2	3	3	4	4	5	1	3	3	4	2	0	0	0	0	0	0	0	0	0	0	0	20	0	0	0
259	1	2	35	2	4	1	4	2	3	2	3	5	3	2	4	4	4	3	2	3	4	1	4	4	3	4	3	3	2	2	4	5	4	3	0	2	2	0	0	0	0	25	0	0	0	25	1	0	1
260	1	2	33	2	3	2	2	2	5	4	5	5	4	4	4	5	5	4	5	5	5	5	5	4	5	4	4	4	4	5	3	5	5	4	3	4	4	0	0	0	1	6	4	0	1		2	0	0
289	1	1	34	2	4	4	5	2	5	4	5	5	3	1	3	3	4	3	3	4	3	2	4	4	4	4	2	5	5	5	4	4	5	2	4	2	2	0	1	0	1	2	0	0	1		1	0	0
225	1	1	47	3	3	2	4	1	3	4	5	3	3	3	4	2	3	2	2	3	3	1	2	3	3	4	4	4	4	4	4	4	4	3	3	3	0	0	0	0	3	5	0	0	1		0	0	0
271	1	2	51	3	4	2	1	4	5	4	5	4	4	4	4	4	3	3	4	4	4	3	5	3	4	4	4	3	4	4	5	5	5	4	2	2	2	0	1	2	4	21	1	0	1		0	0	1
274	1	1	55	3	6	2	1	3	4	4	3	4	5	5	5	5	5	4	4	1	5	4	5	4	4	4	4	5	5	5	5	5	5	4	3	2	3	0	1	2	5	1	2	0	0	14	0	0	0
276	1	1	50	3	3	2	1	3	4	4	4	4	4	5	4	4	3	5	4	4	5	5	5	5	5	5	5	4	4	4	4	4	5	3	3	2	4	0	1	2	0	0	0	0	0	10	2	0	0
287	1	2	52	3	4	2	1	3	4	4	4	5	3	4	4	4	3	4	4	4	3	3	4	4	4	4	4	4	4	4	5	5	5	5	4	4	2	0	1	2	2	1	3	0	2		2	0	1
50	2	1	23	1	3	2	1	3	5	5	4	5	3	3	5	2	3	3	4	5	5	2	4	5	3	4	4	4	5	3	2	2	3	2	1	0	3	0	0	0	0	0	0	0	0	10	0	0	0
265	2	2	25	1	3	1	1	4	5	3	5	3	4	4	5	5	4	5	3	4	4	4	5	5	5	5	4	4	4	5	4	4	5	3	0	0	1	0	1	0	3	1	2	0	0	15	0	0	0
212	2	2	40	2	6	2	1	3	3	4	5	5	5	3	4	4	3	4	5	5	5	2	5	4	4	4	3	4	2	3	3	3	4	4	2	1	3	0	1	2	5	10	0	0	0	15	0	0	0
57	2	1	24	1	5	1	1	2	3	4	4	4	3	3	3	3	4	4	4	3	5	3	4	2	4	4	3	3	2	3	2	2	2	2	1	3	3	0	0	0	1	1	0	0	1		0	0	0
163	2	2	39	2	3	1	2	2	3	4	5	4	2	3	4	4	4	3	4	3	4	3	5	3	4	4	3	4	1	4	3	3	1	4	0	4	2	0	1	0	0	5	0	0	0	15	1	0	0
136	2	1	28	1	5	1	1	3	5	4	5	3	3	4	4	4	3	3	2	4	4	4	4	3	3	4	4	4	4	4	4	4	4	4	2	2	1	0	0	0	1	1	0	0	0	15	1	0	0
262	2	2	27	1	6	1	1	4	4	4	5	5	4	4	4	4	4	3	4	4	5	3	5	3	3	4	4	4	3	4	4	3	3	4	2	2	2	0	1	2	0	4	4	0	2		1	0	0
67	2	1	34	2	6	2	2	3	5	5	5	4	3	4	4	4	3	3	3	4	4	4	5	4	4	4	4	4	4	4	4	1	3	3	2	4	4	0	1	0	1	1	0	0	2		1	0	0
148	2	2	32	2	5	2	1	3	5	4	4	4	3	3	4	3	3	3	4	4	4	3	5	4	4	4	4	4	4	4	4	4	4	4	2	3	2	0	0	0	0	2	1	0	0	12	1	0	0
166	2	2	37	2	5	1	1	3	4	5	5	5	4	5	5	5	4	5	5	5	5	5	5	5	5	5	5	5	5	4	5	5	5	3	2	3	5	0	1	2	1	1	0	0	2		1	0	0
173	2	2	27	1	6	1	1	3	5	4	5	5	4	5	4	4	4	4	4	4	4	5	5	2	4	5	4	4	5	4	3	3	5	5	3	3	0	0	1	0	3	4	0	0	1		1	0	0
106	2	1	47	3	3	4	2	1	2	4	5	5	3	3	5	3	3	3	5	2	2	1	4	3	4	4	4	4	4	3	3	2	2	3	1	1	4	0	0	0	0	0	0	0	0	10	1	0	0
189	2	2	45	3	5	2	1	4	4	4	4	4	4	5	4	4	4	3	3	5	4	4	4	3	4	5	4	3	4	3	4	2	3	3	1	5	2	0	1	2	0.5	1	0	0	2		1	0	0
49	2	2	34	2	3	1	1	2	5	4	5	5	3	3	4	4	4	5	5	4	5	4	5	4	4	4	4	2	4	3	4	5	5	4	4	2	0	0	1	0	3	5	0	0	0	5	1	0	1
71	2	1	28	1	5	1	1	3	3	4	5	4	3	3	4	4	3	3	4	4	5	5	5	5	4	4	4	4	3	4	4	3	3	4	2	4	0	0	1	0	0	1	0	0	1		1	0	0
110	2	1	23	1	3	3	2	3	5	4	3	4	3	3	4	3	4	2	3	3	3	4	4	2	3	3	2	5	5	5	5	3	2	2	1	4	2	0	1	2	1	0	0	0	0	25	1	0	1
36	2	2	36	2	3	1	1	4	5	4	3	5	4	5	4	4	5	5	4	4	5	5	5	3	5	5	4	4	1	4	2	3	3	4	2	3	1	0	1	2	0	1	1	0	0	15	0	0	0
42	2	1	21	1	3	1	1	1	5	4	5	5	4	4	3	5	4	5	3	5	5	3	4	2	4	4	3	2	5	3	2	3	1	2	2	5	2	0	1	2	0	0	0	0	0	3	1	0	0
207	2	2	29	1	5	1	1	2	3	4	5	5	3	3	4	3	4	4	4	3	3	3	4	3	4	5	4	4	1	4	2	1	2	4	0	3	3	0	1	2	5	5	5	0	1		1	0	1
235	2	2	35	2	3	3	1	3	5	4	4	4	5	5	4	4	4	4	3	4	5	3	5	5	4	4	5	3	4	5	3	3	3	4	2	3	1	0	0	0	0	0	0	0	0	20	1	0	0
82	2	1	29	1	5	2	1	3	5	4	4	3	4	3	4	4	4	4	3	3	4	4	5	2	4	4	3	3	4	3	3	1	1	4	1	2	3	0	0	0	0	1	0	0	0	7	1	0	0
167	2	2	24	1	3	2	1	3	5	4	4	4	4	4	4	4	3	4	4	4	3	2	4	3	4	4	4	5	4	4	3	3	4	4	1	2	1	0	1	2	0	1	0	0	2		2	0	0
81	2	1	28	1	6	1	1	2	3	3	4	3	3	2	3	2	3	2	2	3	3	3	3	1	2	4	3	2	2	4	4	2	2	4	2	2	3	0	1	2	0	1	2	0	0	10	0	0	0
86	2	2	30	1	6	1	1	2	5	4	4	4	4	4	4	4	4	4	4	5	4	3	5	4	3	4	4	5	1	5	4	3	5	2	0	5	0	0	1	0	0	0	0	0	0	20	1	0	0
12	2	1	36	2	3	2	1	3	5	3	5	5	4	4	3	3	4	4	2	4	5	4	5	4	4	4	4	4	4	3	4	3	4	4	3	3	0	0	1	0	1	0	1	0	2		1	0	0
28	2	1	38	2	3	1	1	2	3	3	2	2	3	3	3	3	2	3	1	2	3	2	3	3	3	3	3	4	4	4	2	2	2	2	3	3	0	0	0	0	0	0	1	0	0	20	1	0	1
124	2	1	55	3	6	3	1	2	3	4	5	4	2	4	4	4	3	4	4	4	4	4	5	5	5	5	4	4	4	4	4	3	4	5	3	4	4	0	1	2	1	1	0	0	0	2	2	0	0
95	2	2	28	1	6	1	1	2	5	4	5	5	4	1	4	4	3	4	4	4	4	4	5	3	4	5	4	2	1	3	4	3	4	4	0	1	1	0	1	2	0	0	1	0	0	10	0	0	0
43	2	1	45	3	6	2	8	4	5	4	5	4	4	4	5	4	3	3	4	4	4	3	5	2	3	4	4	4	2	2	2	2	3	4	2	2	5	0	1	0	2	1	0	0	1		1	0	0
234	2	2	29	1	3	1	1	2	5	3	5	5	4	3	5	4	3	4	4	3	4	2	5	3	3	4	3	4	4	4	3	2	1	2	1	2	0	0	1	0	2	15	7	0	0	20	1	0	0
63	2	1	35	2	6	2	1	3	5	4	5	5	4	4	4	4	3	4	1	4	5	3	4	4	4	4	4	4	4	4	4	3	5	4	1	4	3	0	1	2	0	0	1	0	1		1	0	0
26	2	1	27	1	5	3	1	4	4	4	5	5	4	4	3	3	3	3	4	5	5	2	5	3	4	5	4	4	3	3	4	2	3	4	2	1	1	0	1	0	1	2	0	0	1		1	0	0
41	2	1	25	1	3	2	1	3	4	5	5	5	3	5	4	4	3	5	4	5	5	5	5	5	5	5	5	5	3	5	3	3	5	4	0	2	0	0	0	2	0	0	0	0	0	15	1	0	0
62	2	1	28	1	6	3	1	3	5	3	5	5	4	4	3	3	2	3	3	2	4	3	4	4	4	4	4	3	3	3	4	1	3	3	0	1	1	0	1	0	0	0	0	0	2		1	0	0
187	2	2	29	1	5	1	1	2	4	3	4	3	4	2	3	3	3	3	2	4	5	4	5	5	3	3	2	3	3	4	4	3	3	1	0	5	4	0	0	0	0	5	5	0	0	7	1	0	1
228	2	2	28	1	6	2	1	4	4	4	5	5	4	4	5	5	5	4	4	5	5	5	5	4	5	5	4	5	5	4	3	4	3	4	2	3	3	0	0	0	0.5	0.5	0	0	1		1	0	0
113	2	1	32	2	4	2	6	2	2	4	5	5	2	4	4	4	4	3	4	2	5	1	4	1	4	5	4	4	2	5	2	2	5	4	1	0	0	0	0	0	0	0	0	0	2		0	0	0
157	2	1	22	1	3	1	1	3	5	5	5	5	4	1	3	4	3	3	1	4	4	5	5	2	4	5	2	2	2	3	3	4	4	1	1	0	0	0	0	0	0	6	1	0	0	10	0	0	0
276	2	2	25	1	5	1	5	2	5	3	5	5	3	4	4	3	2	3	4	3	5	4	5	3	4	4	4	5	2	4	2	3	3	4	2	3	3	0	1	2	1	0	0	0	1		1	0	0
119	2	1	42	2	4	4	10	1	5	2	3	1	3	5	5	4	4	3	5	4	4	4	5	2	5	5	5	4	5	5	3	3	1	4	1	5	4	0	1	0	2	1	0	0	1		1	0	0
194	2	2	54	3	3	2	1	4	5	4	5	5	3	3	4	4	3	4	5	4	4	3	5	4	4	4	4	3	2	3	4	3	4	4	2	2	4	0	1	0	0	0	0	0	0	20	1	0	1
142	2	1	22	1	3	2	1	2	3	2	4	4	3	3	3	2	1	3	5	3	2	2	4	4	3	4	5	5	5	3	2	2	2	4	0	1	0	0	1	2	5	1	0	0	0	15	1	0	0
172	2	2	41	2	3	1	1	2	5	4	5	5	4	4	4	4	3	4	4	5	4	5	5	5	5	5	4	4	3	4	3	4	4	3	0	1	3	0	1	2	0	0	0	0	1		2	0	0
34	2	1	33	2	3	2	1	3	5	4	5	4	4	5	4	4	3	3	4	4	4	2	4	3	3	4	4	5	5	4	3	3	3	4	2	2	1	0	1	0	1	1	0	0	0	9	2	0	0
66	2	1	35	2	5	2	1	4	3	4	5	4	3	3	3	3	3	3	4	4	4	1	3	2	2	3	3	3	3	2	2	1	4	3	1	2	1	0	0	2	2	0	0	0	0	15	0	0	0
200	2	2	32	2	6	3	1	4	4	4	5	5	5	5	5	5	4	4	4	5	5	5	5	4	5	5	5	4	5	4	5	3	5	5	1	5	3	0	1	2	1	5	0	0	2		2	0	0
126	2	1	30	1	6	2	1	4	4	4	5	4	4	5	5	5	4	4	4	5	4	4	5	5	4	5	5	5	2	3	4	3	3	5	1	1	5	0	1	0	0	0	0	0	1		2	0	0
61	2	1	32	2	5	2	1	4	5	3	4	2	3	4	3	3	3	3	4	4	3	1	3	2	3	4	4	4	4	4	3	2	3	2	1	2	0	0	1	0	0	0	0	0	0	10	1	0	0
17	2	1	47	3	3	2	2	3	4	4	4	4	4	5	5	4	4	5	2	4	5	4	4	5	4	4	4	5	3	4	3	4	5	5	4	5	3	0	1	0	1	6	3	0	1		2	0	0
4	2	1	24	1	3	3	1	2	5	4	4	5	3	4	4	5	4	4	4	4	4	5	5	4	4	5	5	4	5	4	4	4	5	3	2	4	4	0	0	0	0	2	0	0	1		1	0	1
275	2	2	29	1	4	3	1	2	3	4	3	4	3	5	4	2	2	4	4	3	3	3	5	3	4	4	4	4	4	4	1	2	2	4	2	1	2	0	1	2	2	1	1	0	0	15	1	0	1
268	2	2	40	2	6	2	1	3	5	4	4	4	4	4	4	4	4	3	3	4	4	2	3	3	4	4	4	5	3	4	3	3	5	3	1	3	1	0	1	0	1	0	0	0	1		1	0	0
176	2	2	53	3	3	3	1	2	3	4	4	4	3	5	5	5	4	5	5	4	3	3	5	4	5	5	5	5	4	5	3	1	3	4	1	2	1	0	1	0	0	0	0	0	0	20	1	0	1
19	2	1	36	2	5	2	2	4	5	5	5	5	5	4	5	5	5	4	4	4	4	4	5	5	5	5	4	5	5	5	5	4	3	4	3	5	4	0	1	2	1	0	0	0	2		2	0	0
59	2	1	33	2	6	3	5	2	5	2	3	3	2	2	3	3	3	2	4	4	4	3	4	3	2	2	2	4	2	4	4	2	2	2	1	4	2	0	1	0	1	1	0	0	0	3	0	0	1
7	2	1	32	2	5	1	1	3	5	4	4	4	4	4	4	4	3	4	3	4	4	3	5	3	5	4	4	4	4	4	4	3	3	4	1	1	2	0	1	0	0	0	0	0	2		0	0	0
171	2	2	30	1	4	1	1	2	5	4	5	4	4	5	5	5	4	4	4	4	4	3	5	4	5	5	5	5	5	5	5	5	5	5	0	0	1	0	0	0	3	3	1	0	0	15	2	0	0
51	2	1	34	2	6	2	1	4	3	5	5	5	4	4	4	4	4	3	3	4	4	3	3	4	4	4	3	3	1	3	1	2	4	4	4	2	4	0	0	0	1	3	0	0	0	1	1	0	0
264	2	2	29	1	5	3	1	4	4	4	5	5	3	4	3	3	3	4	3	4	4	3	2	3	4	4	3	3	3	2	3	1	1	4	2	0	0	0	1	2	0	0	0	0	0	1	1	0	0
272	2	2	25	1	5	3	1	3	4	5	5	5	5	5	5	5	4	4	5	5	5	3	5	5	5	5	5	5	4	5	5	2	5	4	1	3	2	0	1	2	0	0	0	0	1		0	0	0
65	2	1	29	1	6	2	1	3	5	2	3	3	4	5	4	3	4	4	4	5	5	4	4	4	4	4	4	4	3	5	5	2	1	4	2	2	3	0	1	2	0	0	0	0	2		1	0	0
222	2	2	42	2	3	4	1	4	5	4	5	5	4	5	4	5	4	5	5	5	5	5	5	4	4	4	4	5	5	4	4	4	4	4	2	3	2	0	1	2	2	2	0	0	1		1	0	0
239	2	2	30	1	5	1	1	2	5	4	5	5	3	3	3	2	3	4	2	3	4	4	4	4	4	4	3	5	4	5	2	2	2	4	0	1	1	0	1	2	0	1	2	0	0	20	1	0	0
133	2	1	47	3	6	4	1	3	5	4	5	4	3	4	4	5	5	4	5	5	5	5	5	5	5	3	3	4	5	5	2	2	4	4	0	3	5	0	1	2	0	0	0	0	2		2	0	0
282	2	2	44	3	4	2	1	4	5	2	5	2	3	3	4	4	4	3	3	4	5	5	4	4	4	4	4	3	3	3	4	5	5	4	2	1	2	0	1	2	0	0	0	0	2		0	1	0
90	2	1	31	1	6	2	1	4	4	5	5	5	5	5	5	5	5	5	5	4	5	5	5	5	5	5	5	5	4	4	5	4	5	4	2	4	2	0	1	0	1	1	1	0	2		1	0	0
153	2	1	30	1	3	3	6	2	3	3	1	3	4	5	2	2	3	1	5	2	4	3	2	1	1	1	2	3	3	4	2	2	2	2	3	2	2	0	0	0	0	0	0	0	0	10	1	0	1
140	2	1	48	3	4	2	10	3	3	3	2	3	2	2	3	2	4	3	3	2	4	3	4	2	3	3	3	4	3	3	2	1	1	4	2	3	3	0	1	0	0	0	0	0	2		0	0	0
149	2	1	52	3	3	2	1	3	5	4	3	2	4	5	5	5	5	5	4	4	5	2	5	4	4	4	4	5	3	4	5	2	4	3	2	5	5	0	1	2	0	0	0	0	1		2	0	1
204	2	2	25	1	3	1	1	4	5	5	4	3	3	3	5	5	3	4	4	4	5	2	5	5	5	5	4	5	5	5	5	5	5	5	2	5	0	0	1	2	1	0	3	0	2		1	0	0
101	2	1	48	3	6	2	1	4	4	4	5	5	5	5	5	4	4	4	4	5	5	5	5	5	4	5	4	5	5	4	4	5	4	4	5	0	0	0	1	0	0	0	0	0	2		2	0	0
102	2	1	47	3	4	4	1	4	5	4	5	5	3	5	5	4	4	4	3	4	4	3	5	5	4	5	4	5	4	4	5	2	5	3	5	4	4	0	1	0	1	0	0	0	0	15	1	0	0
118	2	1	47	3	5	3	1	3	5	3	2	3	2	4	5	3	3	3	3	3	4	2	4	2	3	4	3	3	1	4	3	2	4	4	0	3	2	0	0	2	0	0	0	0	2		0	0	1
162	2	1	50	3	3	2	2	3	3	4	3	3	3	4	3	3	4	3	4	3	4	3	4	4	3	4	4	4	2	4	4	3	2	4	1	4	4	0	0	0	0	1	0	0	0	5	1	0	0
151	2	1	41	2	3	2	2	3	4	3	4	5	4	4	4	3	4	3	3	4	4	5	5	4	4	4	4	3	4	3	4	3	5	3	3	3	1	0	1	2	1	0	0	0	0	10	1	0	0
18	2	1	45	3	4	3	4	4	5	4	5	5	4	5	5	5	4	5	5	5	5	5	5	5	5	5	5	5	5	5	5	3	5	3	5	5	0	0	1	2	0	0	1	0	1		1	0	1
160	2	1	43	2	5	2	2	3	5	3	4	3	3	4	4	4	3	3	3	3	4	3	4	2	3	3	4	3	4	4	1	2	4	4	2	4	1	0	1	0	1	1	0	0	2		1	0	1
40	2	1	35	2	5	2	1	4	3	2	4	2	2	4	3	4	4	3	4	5	4	4	4	2	3	4	4	2	1	4	5	1	4	4	2	4	3	0	1	2	0	0	0	0	1		1	0	0
21	2	1	41	2	6	2	2	4	5	4	5	5	4	5	5	4	3	4	4	4	5	3	4	5	5	5	4	5	5	3	5	2	2	5	2	4	4	0	0	0	0	0	0	0	0	15	1	0	0
58	2	1	33	2	3	2	2	4	4	5	5	5	4	5	4	4	3	4	3	5	5	3	4	3	4	5	4	4	5	3	4	3	5	4	1	3	2	0	0	0	1	0	0	0	1		0	0	0
125	2	1	50	3	6	2	1	4	4	5	5	5	4	4	4	4	4	4	5	4	4	4	5	4	4	5	4	5	4	4	5	3	4	4	3	3	2	0	1	0	0	0	0	0	0	7	1	0	0
6	2	1	32	2	4	1	1	4	4	4	5	4	4	4	5	3	3	4	5	5	4	5	5	5	5	5	4	5	4	4	3	2	5	4	0	1	0	0	1	2	0	0	1	0	2		1	0	0
8	2	1	31	1	6	2	1	4	4	5	5	5	5	5	5	5	4	5	5	5	5	3	5	4	5	5	5	5	5	5	4	5	5	5	1	2	2	0	0	0	0	0	0	0	2		1	0	0
10	2	1	30	1	3	2	4	3	4	5	5	5	5	5	5	5	4	5	5	4	5	5	5	4	5	4	5	5	4	3	4	3	4	5	2	5	4	0	1	2	0	0	0	0	2		1	0	0
78	2	1	27	1	3	2	1	3	4	5	5	4	5	5	5	5	4	4	4	5	5	4	5	5	5	5	5	5	5	5	5	5	5	5	1	1	0	0	0	0	0	0	0	0	2		1	0	0
89	2	1	28	1	4	1	1	2	3	2	4	5	3	3	3	3	2	2	2	2	3	3	3	3	3	3	3	3	3	4	3	2	2	3	2	3	2	0	1	2	0	0	1	0	2		0	0	1
196	2	2	37	2	3	1	1	2	5	3	4	3	4	3	4	4	4	4	4	4	4	3	5	4	3	4	4	4	4	3	2	4	4	4	3	2	0	0	0	0	0	0	0	0	2		1	0	0
20	2	1	34	2	4	3	1	3	5	4	5	4	3	5	4	4	3	4	4	3	4	3	5	2	4	4	4	4	4	4	4	3	4	4	1	2	2	0	1	2	1	0	0	0	2		1	0	0
48	2	1	40	2	3	1	1	3	5	4	4	3	2	2	3	1	1	3	5	2	2	1	1	4	2	3	3	3	1	1	1	1	5	3	2	3	2	0	1	2	1	1	0	0	1		1	0	0
60	2	1	32	2	6	2	1	4	4	4	5	4	4	4	5	4	4	4	4	4	4	4	5	4	5	5	5	5	5	5	5	5	5	4	3	2	2	0	1	2	1	2	0	0	2		1	0	0
14	2	1	29	1	3	1	5	2	3	2	4	5	1	2	3	1	2	2	3	2	2	2	2	1	1	1	2	4	3	2	3	1	1	2	1	1	1	0	0	0	0	0	0	0	0	30	0	0	0
15	2	1	39	2	4	2	1	4	4	4	5	5	5	5	5	4	3	4	4	4	4	5	5	4	5	5	4	5	4	5	4	3	4	4	2	3	4	0	1	2	0	1	0	0	0	3	1	0	0
100	2	2	37	2	3	3	1	2	3	3	5	2	3	4	4	4	3	3	4	4	4	2	4	3	4	4	3	3	4	3	3	2	2	4	1	1	1	0	0	0	0	1	4	0	0	12	2	0	0
130	2	1	30	1	6	3	1	4	5	3	5	4	5	4	4	4	3	4	3	4	5	5	5	4	4	4	4	3	4	4	3	3	5	4	2	3	1	0	1	2	0	1	1	0	2		1	0	0
5	2	1	34	2	6	2	1	3	5	5	5	5	4	4	5	4	5	4	3	3	4	4	5	1	5	5	4	4	3	4	3	2	5	2	3	2	2	0	1	0	0	0	0	0	2		0	0	0
105	2	1	52	3	4	2	1	4	4	4	5	5	3	5	4	4	4	4	4	4	4	4	5	4	4	5	5	5	4	5	5	4	5	4	2	3	3	0	1	0	0	0	0	0	1		2	0	0
150	2	1	47	3	6	2	1	4	4	5	5	4	4	5	5	4	4	4	4	4	4	4	5	4	4	4	4	4	4	4	5	4	5	4	4	4	1	0	1	0	1	0	0	0	2		2	0	0
271	2	2	30	1	4	1	1	2	3	4	5	4	2	3	4	4	4	4	2	3	4	4	5	4	4	4	4	4	2	4	3	3	3	3	0	2	1	0	1	0	0	0	0	0	1		1	0	0
25	2	1	37	2	5	2	1	4	4	5	5	5	4	4	4	3	4	4	5	4	5	5	5	4	4	4	4	4	4	4	4	1	4	5	2	5	5	0	1	0	0	0	0	0	1		2	0	0
29	2	1	34	2	5	2	10	2	5	3	2	4	4	4	3	4	4	3	4	4	5	5	4	4	4	5	4	4	4	4	3	3	3	5	2	5	4	0	1	2	3	1	1	0	0	5	1	0	0
46	2	1	32	2	4	4	1	3	5	3	3	3	4	2	4	2	2	3	1	4	4	3	4	2	3	4	3	1	3	3	1	1	1	2	2	4	2	0	1	0	0	3	0	0	1		0	0	0
111	2	1	35	2	3	2	5	2	5	3	3	2	3	5	2	3	3	2	4	4	3	1	5	1	2	4	2	3	1	3	1	1	4	2	1	4	5	0	0	0	0	0	0	0	2		0	0	1
203	2	2	32	2	5	2	1	3	4	5	5	5	5	5	5	5	4	5	5	5	5	3	4	4	4	5	5	5	5	4	5	4	4	5	1	1	2	0	1	2	1	1	0	0	1		2	0	0
92	2	1	29	1	4	3	2	2	5	5	5	4	3	3	3	4	4	4	4	3	4	4	4	5	5	5	4	4	4	4	5	4	4	4	2	1	2	0	1	0	0	6	0	0	0	5	1	0	0
238	2	2	28	1	3	3	1	4	5	5	5	5	4	4	4	4	2	4	4	4	4	5	5	5	5	5	4	4	5	5	5	2	3	4	3	3	0	0	1	2	1	1	1	0	1		0	0	0
69	2	1	44	3	3	2	1	3	5	4	4	5	4	3	3	4	4	4	3	4	4	2	4	1	4	4	4	4	3	4	4	2	4	4	1	3	0	0	1	2	0	0	0	0	0	15	1	0	0
44	2	1	29	1	3	2	4	3	3	4	5	5	3	3	3	3	1	4	4	5	5	5	5	2	4	4	3	4	4	3	1	2	3	3	1	5	2	0	1	2	1	0	0	0	1		1	0	0
104	2	1	25	1	5	3	1	4	4	4	5	5	5	5	5	5	5	5	4	5	5	5	5	5	5	5	5	5	5	5	5	5	5	4	5	5	5	0	1	2	0	1	0	0	1		1	0	0
260	2	2	30	1	5	3	1	4	3	3	4	5	4	3	4	4	3	4	3	1	4	4	4	3	2	2	4	3	4	5	3	3	5	4	3	5	3	0	1	2	1	2	1	0	0	10	0	0	0
270	2	2	31	1	6	2	1	4	3	2	4	5	3	5	4	2	4	4	2	4	5	5	4	2	3	4	1	4	4	3	3	4	3	2	2	5	1	0	1	2	0	5	4	0	1		0	0	1
79	2	1	37	2	6	2	9	4	5	4	4	5	4	4	3	5	5	4	4	4	5	4	5	2	4	4	4	3	2	5	2	5	4	4	2	4	2	0	1	2	0	0	0	0	0	10	1	0	0
165	2	1	40	2	3	1	1	1	3	3	3	3	2	3	3	3	3	4	4	3	5	4	5	4	4	4	4	3	3	3	3	1	3	3	1	1	2	0	0	0	0	0	0	0	0	20	1	0	1
147	2	1	44	3	3	2	1	3	5	4	4	5	4	4	4	4	4	4	3	3	4	2	4	2	4	4	4	3	3	3	4	3	3	4	1	2	2	0	1	2	0	0	0	0	0	10	1	0	0
156	2	1	46	3	3	2	1	3	3	2	2	2	3	4	3	3	3	3	5	3	4	1	4	2	3	3	3	5	3	5	2	1	1	3	2	2	0	0	1	0	0	0	0	0	0	10	0	0	0
93	2	1	26	1	3	2	9	3	5	5	5	5	3	5	4	3	3	4	5	3	5	5	5	4	4	5	4	5	3	4	3	4	5	3	3	5	2	0	1	2	1	2	0	0	0	7	0	0	0
227	2	2	41	2	5	2	1	4	3	2	4	3	3	2	1	4	3	3	3	4	4	4	4	2	4	4	3	2	2	2	2	1	4	3	1	3	2	0	1	0	2	4	1	0	1		1	0	1
[truncated: 100 more columns]
